# Supplementary material for: Pervasive subduction zone devolatilization recycles CO2 into the forearc
Source: Nat Commun. 2020 Dec 4;11:6220. doi: 10.1038/s41467-020-19993-2 (PMC7718257; doi:10.1038/s41467-020-19993-2)
Supplement: Supplementary file 3 — Supplementary Data 1 [file 41467_2020_19993_MOESM3_ESM.xlsx]

## Sheet: Sheet1
Sample	Weight (g)	Raw XRF Results:	SiO2 (wt%)	TiO2 (wt%)	Al2O3 (wt%)	Fe2O3 (wt%)	MgO (wt%)	MnO (wt%)	CaO (wt%)	Na2O (wt%)	K2O (wt%)	P2O5 (wt%)	Cr2O3 (wt%)	V2O5 (wt%)	LOI uncorrected (wt%)	wt% total		Sr (ppm)	Rb (ppm)	Ba (ppm)	Nb (ppm)	Y (ppm)	Zr (ppm)	converted:	wt% CO2 (modern)	wt% H2O (modern)		backprojected chemistry:	H2O (wt%)	CO2 (wt%)	SiO2 (wt%)		other data:	∆CO2 obs (%)	∆CO2 potential (%)		Max equilibrium aco2		Primary mineral constraint	secondary mineral constraint(s)
ISTERNIA 2000	124		44.3	1.35	14.9	9.9	4.95	0.11	12.3	3.15	1.91	0.2	0.03	0.06	6.75	99.9		368	33	41	4	30	96		6.48	1.16			1.391	17.405	39.633			66.7	100		0.06		titanite	glaucophane, dolomite-ankerite
JAGSY-118A	35.6		0.35	<0.01	0.1	0.03	0.41	<0.01	55.3	0.01	0.03	0.01	<0.01	<0.01	43.2	99.5		127	<2	<10	<2	<2	<3		43.19	0.01			0.01	43.802	0.35			1.4	0.741074		0.95		kyanite (absence)	white mica
JAGSY-125B	30.4		11.4	0.03	0.77	0.43	0.56	0.05	47.8	0.05	0.2	0.02	<0.01	<0.01	38.4	99.8		405	8	24	<2	8	<3		38.26	0.18			0.087	38.463	11.444			0.1	20.3855		0.11		titanite
JAGSY-133A	43.1		1.4	0.01	0.39	0.53	1.06	0.04	53.4	0.03	0.11	0.02	<0.01	<0.01	42.8	99.8		238	5	90	<2	4	6		42.81	0.04			0.038	43.218	1.397			1.2	3.5072		0.13		titanite
JAGSY-143B	39.1		49.5	0.85	13.5	7.9	6.04	0.11	10.5	4.43	2.6	0.47	0.09	0.04	3.75	99.8		247	76	828	28	16	165		3.33	1.17			3.056	5.504	48.122			41.1	100		0.06		glaucophane	dolomite-ankerite
JAGSY-147Y	144		34.4	0.62	11.3	7.42	5.12	0.21	23.1	2.83	0.79	0.25	0.07	0.03	12.9	99.1		547	21	282	14	16	105		11.44	2.13			0.967	23.994	30.444			57.8	81.4636		0.03		glaucophane	dolomite-ankerite
JAGSY-153H	34.7		46.6	0.71	17.8	11.6	4.04	0.19	8.46	3.34	2.72	0.12	0.05	0.03	3.91	99.5		197	60	356	<2	18	31		3.96	1			1.686	14.434	41.289			75.7	100		0.1		glaucophane	epidote
JAGSY-161A	23.2		39	0.71	14	8.32	4.35	0.31	18.6	0.27	0.41	0.29	0.14	0.05	13	99.4		175	9	12	15	17	72		12	1.79			3.968	17.219	36.39			35	100		0.09		glaucophane	dolomite-ankerite
JAGSY-172A	24		41.5	0.8	19.2	13.4	2.65	0.35	14.8	0.55	0.49	0.15	0.05	0.06	5.5	99.4		341	13	125	<2	24	45		4.1	2.61			2.671	18.029	35.633			80.5	100		0.07		glaucophane	dolomite-ankerite, epidote	,
JAGSY-178B	41.7		29.6	0.1	3.79	0.99	0.82	0.03	34.3	0.07	1.41	<0.01	<0.01	<0.01	28.3	99.4		60	29	116	3	9	36		27.9	0.5			1.217	34.603	28			23.7	63.4973		0.12		titanite	dolomite-ankerite
JAGSY-183G	36.5		55.2	0.71	14.5	7.48	4.05	0.12	10.3	5.45	0.63	0.39	0.02	0.04	1.36	100.2		579	20	133	16	23	102		1.8	0.24			3.504	3.386	52.852			49.2	100		0.04		glaucophane	dolomite-ankerite
JAGSY-185B	34.9		13.1	0.09	1.77	0.9	1.27	0.04	45.5	0.19	0.46	0.03	<0.01	<0.01	36.7	100		162	9	39	<2	7	10		36.56	0.23			0.171	37.204	12.984			2.6	21.7701		0.03		glaucophane	epidote
JAGSY-186D	41.8		18.7	0.1	2.05	1.1	1.59	0.04	41.9	0.33	0.38	0.03	0.01	<0.01	33.7	100		153	8	27	<2	6	12		33.48	0.33			0.189	34.692	18.438			4.8	34.72		0.03		glaucophane
JAGSY-187D	41.5		13.1	0.18	3.81	2.09	1.2	0.05	43.6	0.56	0.76	0.07	0.01	<0.01	34.2	99.6		301	16	42	<2	9	15		34.1	0.31			0.36	35.874	12.847			6.8	20.7957		0.02		glaucophane	dolomite-ankerite
JAGSY-187EE	44.3		17.9	0.13	2.88	1.51	1.29	0.04	41.7	0.73	0.55	0.05	<0.01	<0.01	32.9	99.6		499	14	52	<2	6	10		32.7	0.35			0.193	34.368	17.619			6.4	29.4442		0.03		glaucophane	dolomite-ankerite
JAGSY-191D	33.4		1.78	0.01	0.41	0.23	0.6	0.04	54	0.04	0.1	0.07	<0.01	<0.01	42.1	99.4		202	2	<10	<2	5	<3		42.06	0.06			0.041	42.986	1.776			2.4	3.13875		0.03		glaucophane	titanite
JAGSY-194A	36.3		6.77	0.08	1.64	0.87	1.63	0.03	48.6	0.19	0.35	0.09	<0.01	<0.01	39.2	99.4		135	6	17	<2	7	6		39.13	0.15			0.171	40.123	6.742			2.9	12.0939		0.03		titanite
JAGSY-201E	39.3		31.3	0.45	7.86	4.41	2.84	0.1	27.5	0.97	1.83	0.12	0.01	0.01	22.3	99.7		127	33	126	5	16	53		22.06	0.68			0.736	25.798	29.99			18.1	65.1942		0.02		titanite	glaucophane
JAGSY-201J	46.4		14.2	0.22	4.57	2.46	1.82	0.04	41.5	1.08	0.98	0.06	0.01	<0.01	32.7	99.7		222	16	55	<2	9	20		32.59	0.36			0.297	34.828	13.801			9.1	21.6078		0.02		titanite	glaucophane
JAGSY-223B	115		26.8	0.42	8.57	4.51	1.66	0.13	30.8	0.38	1.61	0.08	0.02	0.01	24.1	99.1		630	76	427	6	18	63		23.92	0.62			1.158	26.95	25.922			14.1	59.8709		0.08		titanite
JAGSY-70A	76.6		6.15	0.06	1.43	0.89	1.41	0.12	49.4	0.06	0.23	0.04	<0.01	<0.01	38.9	98.8		437	9	14	<2	6	15		38.82	0.16			0.18	40.532	6.117			4.7	11.7252		0.07		titanite
JAGTI-4A	149		46.2	0.75	17.6	12.3	3.66	0.24	10	4.45	0.79	0.04	0.06	0.04	3.73	100		164	26	91	3	22	36		4.14	0.7			1.605	15.483	40.408			76.6	100		0.1		glaucophane
JAGTI-9A	93.8		45.7	1.08	17	13.7	2.97	0.26	11.1	3.86	0.59	0.07	<0.01	0.06	4.06	100.3		253	14	<10	2	28	54		4.52	0.77			1.677	16.17	39.367			75.9	100		0.1		glaucophane	titanite
JAGTI-14-7.0m	116		12.2	0.1	2.04	1.28	0.92	0.08	45.9	0.22	0.32	0.06	<0.01	<0.01	36.9	100		456	12	43	<2	9	18		36.8	0.23			0.235	37.37	12.112			2.2	21.2575		0.07		titanite
JAGTI-29A	40.1		51	0.9	15.6	10.3	6.76	0.21	5.1	4.18	2.42	0.17	0.04	0.04	3.31	99.9		98	52	57	7	24	81		3.6	0.59			2.425	10.052	46.86			67.1	100		0.06		titanite	glaucophane, dolomite-ankerite
JAGTI-34A	36.1		42.9	0.8	13.6	7.07	6.06	0.09	18.2	3.28	0.91	0.52	0.09	0.05	6.42	99.9		623	28	126	17	20	103		6.06	0.96			4.411	9.011	40.56			36.4	100		0.04		glaucophane	titanite
JAGTI-37B-a	42.1		28.6	0.5	8.43	5.75	3.51	0.07	27.6	2.28	1.16	0.16	<0.01	0.03	21.8	99.9		512	32	205	6	14	52		21.58	0.79			1.736	33.313	26.934			39	60.3529		0.08		glaucophane	titanite
JAGTI-37B-b	31.1		35.6	0.65	10.6	5.66	3.93	0.1	21.4	1.29	1.94	0.21	0.02	0.03	18.5	99.9		376	52	303	8	18	67		17.88	1.18			3.388	28.585	33.785			40.6	93.2972		0.03		glaucophane	titanite
JAGTI-40A	68.8		49.9	0.89	13.9	7.75	5.75	0.13	12.1	4.31	2.08	0.35	0.04	0.04	2.66	99.9		323	61	365	19	20	110		2.77	0.55			3.363	5.934	47.347			55.7	100		0.05		titanite	dolomite-ankerite
JAGTI-47A	69.4		46	0.89	16.8	10.9	2.07	0.19	10.5	5.08	0.16	0.19	0.02	0.02	7.18	100		536	4	<10	4	21	60		5.66	2.45			1.509	14.199	42.497			63.2	100		0.08		glaucophane	dolomite-ankerite
JAGTI-67A	76.4		53.2	0.66	14.9	5.86	1.92	0.12	9.65	1.03	1.97	0.09	<0.01	0.02	10.4	99.9		269	81	119	18	32	170		9.03	1.9			2.517	10.719	52.098			17.5	100		0.08		titanite
JAGTI-68B	85.9		1.31	<0.01	0.49	2.9	0.82	0.06	52	0.06	0.02	0.07	<0.01	0.02	42.1	99.8		10	<2	<10	5	3	5		42.33	0.06			0.067	42.945	1.302			2	6.18316		0.02		glaucophane
JAGTI-70A	50.5		1.6	0.02	0.62	2.94	0.75	0.05	51.9	0.12	0.06	0.08	<0.01	0.02	41.9	100.1		10	<2	<10	5	3	5		42.11	0.08			0.063	42.723	1.587			2.2	6.33909		0.03		glaucophane
JAGTI-70C	20.6		2.26	0.02	0.91	6.57	0.58	0.13	49.3	0.24	0.11	0.16	<0.01	0.03	39.5	99.8		I.S.	I.S.	I.S.	I.S.	I.S.	I.S.		40.02	0.13			0.066	41.868	2.214			6.3	10.7537		0.03		glaucophane
JAGTI-70I	103		0.37	<0.01	0.14	0.14	0.9	<0.01	54.2	0.03	0.04	0.01	<0.01	<0.01	43.8	99.7		15	<2	<10	5	3	5		43.8	0.01			0.004	43.851	0.372			0.1	0.713136		0.04		glaucophane
JAGTI-70N	69.5		8.25	0.07	2.86	0.91	15.5	0.05	30.1	0.09	1.17	0.01	<0.01	<0.01	41	100		17	4	<10	7	5	9		40.99	0.1			0.276	40.915	8.238			0	19.2495		0.95		kyanite (absence)
JAGTI-71C	50.6		48.8	0.51	9.98	5.99	6.38	0.16	12.6	0.98	1.11	0.08	0.08	0.02	13.9	100.6		21	4	<10	7	6	15		12.73	1.71			1.172	19.149	45.297			38.3	100		0.05		titanite
JAGTI-73A	52		46.6	1.08	19.3	10.9	3.1	0.08	11	2.42	1.84	0.12	0.07	0.03	3.61	100.1		21	4	<10	5	5	12		1.74	2.86			2.071	14.958	40.688			89.9	100		0.06		glaucophane	titanite
JAGTI-81A	38.8		70.2	0.21	4.56	2.24	1.37	0.12	10.4	0.19	1.11	0.05	0.02	0.01	9.58	100		17	5	<10	7	6	11		7.53	2.25			0.528	10.651	69.194			30.3	100		0.08		titanite
JAGTI-82A	41.2		42.6	0.83	17.1	11.1	2.77	0.11	12.9	0.92	3.95	0.18	0.11	0.02	7.3	99.9		17	5	<10	5	5	8		5.88	2.43			1.818	16.515	38.219			68.1	100		0.06		glaucophane	dolomite-ankerite,titanite
JAGTI-82B	53.3		41.6	0.79	15.9	11.7	4.14	0.11	11.2	1.25	4.46	0.12	0.12	0.03	8.5	99.9		210	77	217	<2	17	40		7.28	2.28			1.7	16.837	37.692			60.8	100		0.05		glaucophane	titanite
JAGTI-82C	59.7		41.4	0.67	14.6	8.56	4.21	0.12	13.6	1.37	3.94	0.2	0.03	0.03	11.2	100		233	72	151	3	20	61		9.97	2			1.476	17.668	38.303			47.8	100		0.07		titanite	glaucophane
JAGTI-86A	29.2		45.2	0.92	18.5	11.3	3.65	0.05	9.15	1.76	3.59	0.04	<0.01	0.01	5.81	100		279	61	170	<2	23	60		4.23	2.6			2.048	14.645	40.517			74.1	100		0.08		titanite	dolomite-ankerite, glaucophane
JAGTI-86F	33		48.7	1.05	16.5	10.9	4.33	0.07	6.44	2.63	4.49	0.45	0.01	0.04	4.53	100.1		11	5	<10	6	6	13		3.71	1.8			1.874	11.843	44.941			71.1	100		0.06		titanite	glaucophane, dolomite-ankerite
JAGTI-91A	43.6		40.9	0.76	15.4	9.52	3.98	0.1	17.9	2.14	0.4	0.12	0.05	0.06	8.55	99.9		31	2	<10	5	5	10		7.16	2.29			2.301	18.992	35.752			67	100		0.06		glaucophane	dolomite-ankerite, magnetite
JAGTI-93F	49.2		47.1	1	19.6	9.58	3.13	0.12	6.83	1.99	3.13	0.07	<0.01	0.03	7.03	99.6		19	9	<10	7	8	23		5.42	2.47			2.205	12.717	43.812			60.3	100		0.09		glaucophane
JAGTI-96B	64.7		44.6	0.76	12.1	7.52	4.4	0.18	15.5	2.46	1.29	0.12	0.02	0.03	11.2	100.2		17	3	<10	6	5	11		9.87	2.01			1.153	18.704	40.664			51.9	100		0.08		titanite	glaucophane
JAGTI-96C	51.4		21.1	0.26	4.84	2.81	2.05	0.13	37.7	0.74	0.46	0.07	0.01	0.01	29.8	100		31	2	<10	5	4	9		29.63	0.45			0.535	32.088	20.358			10.9	40.2851		0.02		titanite	glaucophane
JAGTI-100D	89.8		36.6	0.3	8.48	3.14	1.79	0.07	26	1.28	1.18	0.11	<0.01	0.02	21	100		57	3	<10	7	5	16		20.39	0.92			0.882	23.178	35.457			14.8	89.5659		0.05		glaucophane	titanite
JAGTI-108D	58.5		45.7	1.41	19	12.5	2.68	0.06	7.64	0.36	5	0.09	0.06	0.02	5.41	100		9	7	<10	5	6	13		2.74	3.8			2.096	13.573	41.437			81.7	100		0.18		epidote	dolomite-ankerite, magnetite
JAGTI-108E	90.1		36	0.73	11.9	7.15	3.19	0.11	22.9	1.96	0.88	0.16	0.03	0.03	15.1	100.1		16	2	<10	5	4	9		14.22	1.56			1.266	22.666	32.625			43.1	97.3387		0.08		titanite	glaucophane, dolomite-ankerite
JAGTI-125B	123		42.5	0.97	15.1	9.18	3.03	0.12	14.9	3.7	1.19	0.12	0.06	0.03	9.18	100.1		20	3	<10	6	5	12		7.78	2.23			1.325	17.551	38.461			59.9	100		0.08		glaucophane	titanite, dolomite-ankerite
JAGTI-131A	98.1		36.3	0.57	12.7	6.94	3.95	0.13	22.4	2.12	1.1	0.15	0.05	0.04	13.6	100		29	3	<10	5	5	10		12.53	1.73			1.309	22.568	32.368			50.5	95.6767		0.01		glaucophane	titanite
JAGTI-153A	87.3		41.6	0.75	13.4	8.45	2.49	0.06	16.1	4.08	1.42	0.12	0.02	0.04	11	99.5		371	30	74	2	18	62		9.74	2.02			0.943	17.934	38.599			49.6	100		0.07		epidote
JAGTI-154A	119		47.7	0.52	11.6	8.66	5.38	0.2	14.3	4.2	1.86	0.21	0.02	0.02	4.45	99.1		333	51	513	8	18	114		2.45	2.78			0.481	18.36	41.466			88.4	100		0.08		titanite
JAGTI-154F	83.1		45.3	1.39	19.4	10.7	2.97	0.25	11.2	1.98	2.7	0.25	0.08	0.03	3.42	99.7		556	68	839	2	28	144		1.51	2.88			2.071	14.862	39.78			91.1	100		0.08		glaucophane	epidote
