# Supplementary material for: Pervasive subduction zone devolatilization recycles CO2 into the forearc
Source: Nat Commun. 2020 Dec 4;11:6220. doi: 10.1038/s41467-020-19993-2 (PMC7718257; doi:10.1038/s41467-020-19993-2)
Supplement: Supplementary file 4 — Supplementary Data 2 [file 41467_2020_19993_MOESM4_ESM.xlsx]

## Sheet: Sheet1
Sample	d13C	d18O		Latitude (decimal degrees, N)	Longitude (decimal degrees, E)
Isternia 2000	-0.9	16.8		37.6235	25.0458
JAGSY-10A	2.5	15.7		37.4935	24.9078
JAGSY-10B	-2.3	13.2		37.4935	24.9078
JAGSY-37-3	2.2	12.8		37.4967	24.9345
JAGSY-37-7	1.6	12.9		37.4967	24.9345
JAGSY-37-8	1.3	12.8		37.4967	24.9345
JAGSY-37-9	0.9	13		37.4967	24.9345
JAGSY-45A	0.1	13.4		37.4995	24.9313
JAGSY-51B	2.3	19.6		37.493	24.9005
JAGSY-51C	2.3	19.4		37.493	24.9005
JAGSY-66A-1	2.4	12.4		37.4927	24.901
JAGSY-66A-2	2.4	17.8		37.4927	24.901
JAGSY-66A-3	2.4	18.3		37.4927	24.901
JAGSY-66A-4	2.4	18.6		37.4927	24.901
JAGSY-66A-5	2.5	16.8		37.4927	24.901
JAGSY-66B	2.5	19		37.4927	24.901
JAGSY-66C	2.5	18.8		37.4927	24.901
JAGSY-66D	2.3	10.1		37.4927	24.901
JAGSY-66E	2.5	18.4		37.4927	24.901
JAGSY-66F	2.4	17.6		37.4927	24.901
JAGSY-76B	2.9	23.8		37.4926	24.9146
JAGSY-77A	1.6	19.7		37.4925	24.9143
JAGSY- 107F	0.3	11.7		37.4924	24.9091
JAGSY- 116A dark	1.3	29.1		37.4102	24.868
JAGSY- 116A light	2.1	29.4		37.4102	24.868
JAGSY- 116B dark	1.6	29.1		37.4102	24.868
JAGSY- 116B light	1.6	28.3		37.4102	24.868
JAGSY- 117A	2.2	28.7		37.4133	24.8612
JAGSY- 117A	2.2	28.3		37.4133	24.8612
JAGSY- 117C	1.4	26		37.4133	24.8612
JAGSY- 117D	-2.2	22		37.4133	24.8612
JAGSY- 117E	1.2	26.2		37.4133	24.8612
JAGSY- 118A	2.1	26.6		37.4134	24.8614
JAGSY- 119A	2.4	27.7		37.4119	24.8609
JAGSY- 119B	2.7	27.7		37.4119	24.8609
JAGSY- 120A	1.9	27.1		37.3987	24.8656
JAGSY- 120B	0.9	27.4		37.3987	24.8656
JAGSY- 120C dark	1.8	24.2		37.3987	24.8656
JAGSY- 120C light	1.8	20.5		37.3987	24.8656
JAGSY- 120D dark	2	23.9		37.3987	24.8656
JAGSY- 120D light	1.9	26.7		37.3987	24.8656
JAGSY- 120F white	1	23.9		37.3987	24.8656
JAGSY- 120G dark	1.7	26.4		37.3987	24.8656
JAGSY- 120G light	1.8	26.5		37.3987	24.8656
JAGSY- 120H	-4.1	20.7		37.3987	24.8656
JAGSY- 121A dolomitic	2.1	24.4		37.395	24.8667
JAGSY- 121A white	2.1	25.2		37.395	24.8667
JAGSY- 121B	2.3	18.6		37.395	24.8667
JAGSY- 121C dark	2.9	26.3		37.395	24.8667
JAGSY- 121C light	2.5	23.3		37.395	24.8667
JAGSY- 121D dark	3.1	29.5		37.395	24.8667
JAGSY- 121D light	3	29.1		37.395	24.8667
JAGSY- 121E	3	26.5		37.395	24.8667
JAGSY- 121F dark	3.7	30		37.395	24.8667
JAGSY- 121F light	3.1	27.3		37.395	24.8667
JAGSY- 121G dark	2.7	26.8		37.395	24.8667
JAGSY- 121G light	2.7	26.2		37.395	24.8667
JAGSY- 121H dolomite	2.9	25.8		37.395	24.8667
JAGSY- 121H white	2.6	22.2		37.395	24.8667
JAGSY- 122A dark	1.7	26.1		37.3951	24.8678
JAGSY- 122A dolomite	1.4	20.6		37.3951	24.8678
JAGSY- 122A white	1.6	26.4		37.3951	24.8678
JAGSY- 122B	1.9	26.7		37.3951	24.8678
JAGSY- 124A	0.2	11.3		37.3951	24.8678
JAGSY- 124C	-0.6	11.1		37.3951	24.8678
JAGSY- 124D	-2.9	13.9		37.3951	24.8678
JAGSY- 124E	-3.8	16.6		37.3951	24.8678
JAGSY- 124F	-1.5	14		37.3951	24.8678
JAGSY- 124G	-1.2	11.5		37.3951	24.8678
JAGSY- 124H	0.1	11.1		37.3951	24.8678
JAGSY- 124I	0.1	10.9		37.3951	24.8678
JAGSY- 124J	-1.9	11.7		37.3951	24.8678
JAGSY- 124K	0.2	11.1		37.3951	24.8678
JAGSY- 124L	-0.4	10.8		37.3951	24.8678
JAGSY- 124m	-0.3	11.3		37.3951	24.8678
JAGSY- 124N	1.5	12.9		37.3951	24.8678
JAGSY- 124O	-0.4	11.8		37.3951	24.8678
JAGSY- 124R	-1.9	10.2		37.3951	24.8678
JAGSY- 124S	-2.2	11.3		37.3951	24.8678
JAGSY- 124T	2	18.8		37.3951	24.8678
JAGSY- 125B	2.1	23.5		37.4127	24.8606
JAGSY- 126B-4	-3.8	22.3		37.4125	24.8608
JAGSY- 126B-5	1.2	26.2		37.4125	24.8608
JAGSY- 126B-6	2	26.6		37.4125	24.8608
JAGSY- 126C	-0.5	20.6		37.4125	24.8608
JAGSY- 126D dark	2	16.1		37.4125	24.8608
JAGSY- 126D tan	1.3	12.4		37.4125	24.8608
JAGSY- 126D white	1.9	14.6		37.4125	24.8608
JAGSY- 127A dark	2.1	28.1		37.4124	24.861
JAGSY- 127A veinlet	2	27.8		37.4124	24.861
JAGSY- 127A white	2.1	27.9		37.4124	24.861
JAGSY- 127B	2.4	22.9		37.4124	24.861
JAGSY- 128A	1.1	27.5		37.4126	24.8612
JAGSY- 128B	1	26.4		37.4126	24.8612
JAGSY- 129A black	1.5	29.1		37.4123	24.8614
JAGSY- 129A gray	1.3	28.8		37.4123	24.8614
JAGSY- 129A white	1.4	28.6		37.4123	24.8614
JAGSY- 129A white2	1.7	29.8		37.4123	24.8614
JAGSY- 130A vein	2.2	25.6		37.4122	24.862
JAGSY- 130B	-0.1	18.9		37.4122	24.862
JAGSY- 130C vein	2.2	29		37.4122	24.862
JAGSY- 130C dark	2.1	29		37.4122	24.862
JAGSY- 130C matrix	2.3	28.6		37.4122	24.862
JAGSY- 131A vein	2.1	25		37.4124	24.862
JAGSY- 132A	0.7	10.6		37.4128	24.8631
JAGSY- 132B	2.5	11.7		37.4128	24.8631
JAGSY- 133A	2.5	13.9		37.4125	24.8636
JAGSY- 133B dark	1	12.6		37.4125	24.8636
JAGSY- 133B light	0.8	13.3		37.4125	24.8636
JAGSY- 134A	2	13		37.4134	24.8634
JAGSY- 135A	0.5	13.5		37.4121	24.8632
JAGSY- 136A dark	2.2	27.4		37.4124	24.8652
JAGSY- 136A matrix	2	28.4		37.4124	24.8652
JAGSY- 136A vein	2	26		37.4124	24.8652
JAGSY- 137A	2.3	26.5		37.4119	24.8661
JAGSY- 140A	3.1	13.3		37.4115	24.8571
JAGSY- 143B	-0.5	17.9		37.3897	24.954
JAGSY- 143B vein	-1	20		37.3897	24.954
JAGSY- 153H	0.6	17.4		37.3884	24.9528
JAGSY- 154A	1.4	16.5		37.3884	24.9528
JAGSY- 154A vein	1.6	15.1		37.3884	24.9528
JAGSY- 154B	1.2	17.3		37.3884	24.9528
JAGSY- 154C	0.2	19.8		37.3884	24.9528
JAGSY- 154D	1.1	15.5		37.3884	24.9528
JAGSY- 161A	-1.1	18.4		37.3883	24.9525
JAGSY- 163A	0.1	16.6		37.3883	24.9525
JAGSY- 163A vein	0.4	15.4		37.3883	24.9525
JAGSY- 164A	1.8	15.9		37.3883	24.9525
JAGSY- 172A	-1.6	17.9		37.3866	24.9507
JAGSY- 176A	0.3	17.6		37.3862	24.9506
JAGSY- 177B	1.6	22.6		37.386	24.9501
JAGSY- 177C	1.6	21.9		37.386	24.9501
JAGSY- 177E	1.6	21.1		37.386	24.9501
JAGSY- 177F	1.4	22.6		37.386	24.9501
JAGSY- 177G	0.9	23.1		37.386	24.9501
JAGSY- 177H	1.5	23.9		37.386	24.9501
JAGSY- 177I	1.4	24.1		37.386	24.9501
JAGSY- 177J	1.3	24.7		37.386	24.9501
JAGSY- 177K	1.5	22		37.386	24.9501
JAGSY- 177L	1.5	23.7		37.386	24.9501
JAGSY- 177M	2	23.5		37.386	24.9501
JAGSY- 177N	1.8	20.9		37.386	24.9501
JAGSY- 178B	-4.9	23.6		37.3859	24.9503
JAGSY- 179A	3.4	24.3		37.3849	24.9511
JAGSY- 180A	-0.6	24.9		37.3855	24.9508
JAGSY- 180B	3.4	28.6		37.3855	24.9508
JAGSY- 180C	3	25		37.3855	24.9508
JAGSY- 183A	1.1	23.6		37.3871	24.9458
JAGSY- 183B	0.3	20.5		37.3871	24.9458
JAGSY- 183C	0.2	20.4		37.3871	24.9458
JAGSY- 183D	0.3	20.1		37.3871	24.9458
JAGSY- 183E	0	20.3		37.3871	24.9458
JAGSY- 183G	-0.2	17.7		37.3871	24.9458
JAGSY- 183H	0.1	22		37.3871	24.9458
JAGSY- 183I	0.5	22.7		37.3871	24.9458
JAGSY- 183J	2.2	22		37.3871	24.9458
JAGSY- 185B	2.2	26.6		37.496	24.9131
JAGSY- 186D	1.8	28.3		37.5049	24.8979
JAGSY- 187A1	1.3	19.5		37.5063	24.8887
JAGSY- 187A2	1.2	19.2		37.5063	24.8887
JAGSY- 187B	1.3	19.3		37.5063	24.8887
JAGSY- 187C	1.1	19.5		37.5063	24.8887
JAGSY- 187D	1	20.1		37.5063	24.8887
JAGSY- 187E1	-3.8	21.4		37.5063	24.8887
JAGSY- 187E2	-3.4	21.5		37.5063	24.8887
JAGSY- 187EE	0.6	19.4		37.5063	24.8887
JAGSY- 191D	1.9	19.6		37.5063	24.89
JAGSY- 194A	1.9	29.4		37.5062	24.8924
JAGSY- 201A	2.2	27.3		37.4984	24.9099
JAGSY- 201B	2.3	23.5		37.4984	24.9099
JAGSY- 201C	2.2	25.8		37.4984	24.9099
JAGSY- 201D	2.1	26.8		37.4984	24.9099
JAGSY- 201E	1.1	26.6		37.4984	24.9099
JAGSY- 201F	1.3	25.2		37.4984	24.9099
JAGSY- 201G	1.4	28.9		37.4984	24.9099
JAGSY- 201H	0.8	17.6		37.4984	24.9099
JAGSY- 201I	1.8	23.4		37.4984	24.9099
JAGSY- 201J	1.5	22.2		37.4984	24.9099
JAGSY- 207A	3.1	21.3		37.4926	24.9146
JAGSY- 207B	1.4	21.5		37.4926	24.9146
JAGTI-4A	-1.2	19.5		37.5601	25.1323
JAGTI-14 2.2 m	2.3	24.2		37.6451	25.0226
JAGTI-14 7.0 m	2.3	25.3		37.6451	25.0226
JAGTI-14 u.c.	1.9	19.8		37.6451	25.0226
JAGTI-15A-1	1.6	18.5		37.6443	25.0231
JAGTI-15A-2	2.1	20.8		37.6443	25.0231
JAGTI-15A-3	2.2	19.7		37.6443	25.0231
JAGTI-15A-4	2.4	20.4		37.6443	25.0231
JAGTI-15A-5	2.4	21.6		37.6443	25.0231
JAGTI-18A-11	1.5	18.2		37.6443	25.0231
JAGTI-18A-12	1.5	18.4		37.6443	25.0231
JAGTI-18A-6	2.1	18.3		37.6443	25.0231
JAGTI-18A-9	1.5	18.5		37.6443	25.0231
JAGTI-20A	2	28		37.6469	25.0197
JAGTI-31A	1.9	22.8		37.5572	25.1339
JAGTI-37C	2.9	25.9		37.6254	25.046
JAGTI-47A	-4.8	17.7		37.6218	25.0433
JAGTI-48A-10b	1.4	18.4		37.6442	25.0233
JAGTI-48A-1b	1.8	18.2		37.6442	25.0233
JAGTI-48A-5b	1.5	18.2		37.6442	25.0233
JAGTI-48A-7b	1.8	18.3		37.6442	25.0233
JAGTI-48A-9a	1.9	18.4		37.6442	25.0233
JAGTI- 82A	-0.8	22.5		37.5976	25.0769
JAGTI- 82B	-1.2	23.2		37.5976	25.0769
JAGTI- 82C	0.3	22.9		37.5976	25.0769
JAGTI- 86A	-0.3	20.8		37.5972	25.0777
JAGTI- 91A	1.4	16.9		37.6244	25.0474
JAGTI- 93F	-3.8	21.7		37.6229	25.0342
JAGTI- 96B	2	19.2		37.6443	25.0233
JAGTI- 96C	2.5	19.4		37.6443	25.0233
JAGTI-100D	2.8	21.2		37.6489	25.0003
JAGTI-108A	1.8	18.6		37.5449	25.2272
JAGTI-108B1	1.5	20.2		37.5449	25.2272
JAGTI-108B2	-0.2	20		37.5449	25.2272
JAGTI-108D	1.6	18.2		37.5449	25.2272
JAGTI-108E	1.1	19.4		37.5449	25.2272
JAGTI-125B	0	18.7		37.548	25.148
