# Supplementary material for: Pervasive subduction zone devolatilization recycles CO2 into the forearc
Source: Nat Commun. 2020 Dec 4;11:6220. doi: 10.1038/s41467-020-19993-2 (PMC7718257; doi:10.1038/s41467-020-19993-2)
Supplement: Supplementary file 5 — Supplementary Data 3 [file 41467_2020_19993_MOESM5_ESM.txt]

**** GAS DATA ****
H2O                   H(2)O(1)                                H2O           1nh
 SPC   PS94H2O
 ST              0.0      -241810.0          188.8            0.0
 C3             40.1       0.008656       487500.0         -251.2           0.00
 V11             0.0            0.0            0.0            0.0           0.00
CO2                   C(1)O(2)                                CO2           1nh
 SPC   PS94CO2
 ST              0.0      -393510.0          213.7            0.0
 C3             87.8      -0.002644       706400.0         -998.9           0.00
 V11             0.0            0.0            0.0            0.0           0.00
CH4                   C(1)H(4)                                CH4           code
 ST              0.0       -74810.0         186.26            0.0
 C3            150.1       0.002063      3427700.0        -2650.4           0.00
 V11             0.0            0.0            0.0            0.0           0.00
 CS1     0.046000000  190.600000000
H2                    H(2)                                     H2           code
 ST              0.0            0.0          130.7            0.0
 C3             23.3       0.004627            0.0           76.3           0.00
 V11             0.0            0.0            0.0            0.0           0.00
 CS1     0.021100000   41.200000000
CO                    C(1)O(1)                                 CO           code
 ST              0.0      -110530.0         197.67            0.0
 C3             45.7      -0.000097       662700.0         -414.7           0.00
 V11             0.0            0.0            0.0            0.0           0.00
 CS1    0.0350000000   132.90000000
